# Supplementary material for: Early Norepinephrine Attenuates Fluid-Associated Albumin Decline in Sepsis: A Prospective Longitudinal Study
Source: J Clin Med. 2026 Apr 22;15(9):3203. doi: 10.3390/jcm15093203 (PMC13163598; doi:10.3390/jcm15093203)
Supplement: Supplementary file 1 [file jcm-15-03203-s001.zip]

Archive with 1 entries (1 files):
- jcm-4252771-supplementary.pdf
